# Supplementary material for: Enhancing Maize Transformation and Targeted Mutagenesis through the Assistance of Non-Integrating Wus2 Vector
Source: Plants (Basel). 2023 Jul 28;12(15):2799. doi: 10.3390/plants12152799 (PMC10420852; doi:10.3390/plants12152799)
Supplement: Supplementary file 1 [file plants-12-02799-s001.zip]

Archive with 1 entries (1 files):
- plants-2475409-supplementary.pdf
